# Supplementary material for: Cautious Sexual Attitudes Diminish Intent to Vaccinate Children against HPV in Utah
Source: Vaccines (Basel). 2022 Aug 24;10(9):1382. doi: 10.3390/vaccines10091382 (PMC9501815; doi:10.3390/vaccines10091382)
Supplement: Supplementary file 1 [file vaccines-10-01382-s001.zip]

Archive with 1 entries (1 files):
- vaccines-1875257-supplementary.pdf
